# Supplementary material for: Myotilin gene duplication causing late‐onset myotilinopathy
Source: Eur J Neurol. 2025 Jan 5;32(1):e70029. doi: 10.1111/ene.70029 (PMC11702382; doi:10.1111/ene.70029)
Supplement: Supplementary file 1 — Table S1. [file ENE-32-e70029-s001.xlsx]

## Sheet: Feuil1
	10 meter walk test (sec)	10 times sit-to-stand test (sec)	Supine to stand test (sec)
2022	8.7	27	6
2023	8.6	37	5.1
2024	9.2	42	6.5
